# Supplementary material for: Functional conservation of specialized ribosomes bearing genome-encoded variant rRNAs in Vibrio species
Source: PLoS One. 2023 Dec 5;18(12):e0289072. doi: 10.1371/journal.pone.0289072 (PMC10697612; doi:10.1371/journal.pone.0289072)
Supplement: S1 Dataset — (XLSX) [file pone.0289072.s004.xlsx]

## Sheet: Fig 1
		Fig 1B
		% ratio (23S I-rRNA/total 23S rRNA)
		WT	+rrnG	+rrnI
		1.12072	13.5901	15.4043			Dunnett's multiple comparisons test	Summary	Adjusted P Value
		1.81202	13.1627	14.9322			WT vs. +rrnG	****	<0.0001
		0.382171	12.0812	14.233			WT vs. +rrnI	****	<0.0001
	average	1.10497	12.9447	14.8565
	SEM	0.412836	0.449012	0.34023
		Fig 1E
		V. vulnificus MO6-24/O
		WT	+rrnG	+rrnI
		1	1.1556	1.44942			Dunnett's multiple comparisons test	Summary	Adjusted P Value
		1	0.957917	1.5654			WT vs. +rrnG	ns	0.6764
		1	1.05272	1.33342			WT vs. +rrnI	**	0.0014
	average	1	1.05541	1.44941
	SEM	0	0.0570809	0.066966
		Fig 1F
		V. vulnificus MO6-24/O - 30℃
		∆hspA	WT	+rrnG	+rrnI
		1.19292	1	0.988125	0.991875		Dunnett's multiple comparisons test	Summary	Adjusted P Value
		1.21631	1	1.06915	1.07713		WT vs. ∆hspA	***	0.0004
		1.2048	1	1.1054	1.02828		WT vs. +rrnG	ns	0.2497
	average	1.20468	1	1.05422	1.03243		WT vs. +rrnI	ns	0.6039
	SEM	0.00675383	0	0.0346665	0.0246977
		V. vulnificus MO6-24/O - 45℃
		∆hspA	WT	+rrnG	+rrnI
		0.007358	1	1.16115	1.39294		Dunnett's multiple comparisons test	Summary	Adjusted P Value
		0.001718	1	1.0567	1.38918		WT vs. ∆hspA	****	<0.0001
		0.004938	1	0.922222	1.20741		WT vs. +rrnG	ns	0.8179
	average	0.00467133	1	1.04669	1.32984		WT vs. +rrnI	**	0.0026
	SEM	0.00163358	0	0.0691534	0.0612258

## Sheet: Fig 2
		Fig 2B
		crude ribosome			IP: RNAP-β			IP: HspA
		WT	+rrnG	+rrnI	WT	+rrnG	+rrnI	WT	+rrnG	+rrnI
		0.047263	0.133127	15.9551	0.471935	0.836274	16.6653	0.325466	0.173859	45.4515		Dunnett's multiple comparisons test	Summary	Adjusted P Value
		0.065403	0.027212	17.2299	0.010063	0.027194	17.1121	0.162849	0.045533	46.1987		Crude ribosome (+rrnI) vs. IP-RNAP (+rrnI)	ns	0.5154
		0.073834	0.0372943	12.2678	0.626701	0.273957	16.7994	0.492041	0.891879	49.812		Crude ribosome (+rrnI) vs. IP-HspA (+rrnI)	****	<0.0001
	average	0.0621667	0.0658779	15.1509	0.369566	0.379142	16.8589	0.326785	0.370424	47.1541
	SEM	0.00783922	0.0337505	1.48778	0.185221	0.239409	0.132379	0.0950318	0.263346	1.34636

## Sheet: Fig 3
		Fig 3A
		spleen					1st			2nd
		1st		2nd			Unpaired t test			Unpaired t test
		31.5267	3.1617	36.5098	31.2941		P value	<0.0001		P value	0.5739
		39.4422	8.48606	42.9148	40.9417		P value summary	****		P value summary	ns
		37.4321	3.46467	38.7883	38.5097		Significantly different (P < 0.05)?	Yes		Significantly different (P < 0.05)?	No
		35.8491	14.0058	33.5637	28.2642		One- or two-tailed P value?	Two-tailed		One- or two-tailed P value?	Two-tailed
		33.9786	2.33645	37.4079	41.2162
	average	35.6457	6.29094	37.8369	36.0452
	SEM	1.36733	2.21083	1.53126	2.64486
		liver					1st			2nd
		1st		2nd			Unpaired t test			Unpaired t test
		25.0615	8.21446	95.0086	31.7384		P value	0.005		P value	0.059
		20.5521	16.2303	59.4558	62.3809		P value summary	**		P value summary	ns
		14.206	9.06798	80.8541	65.8363		Significantly different (P < 0.05)?	Yes		Significantly different (P < 0.05)?	No
		20.8046	5.20446	70.572	51.1378		One- or two-tailed P value?	Two-tailed		One- or two-tailed P value?	Two-tailed
		21.5733	13.2492	85.7779	74.7465
	average	20.4395	10.3933	78.3337	57.168
	SEM	1.75571	1.94492	6.14997	7.39712
		Fig 3B
		killing time
		MO6 WT	MO6 + rrnG	MO6 + rrnI
		12	12.5	8			Dunnett's multiple comparisons test	Summary	Adjusted P Value
		13	12.5	9			MO6 WT vs. MO6 + rrnG	ns	>0.9999
		13	12.5	9			MO6 WT vs. MO6 + rrnI	**	0.0029
		13	13	10
		13	13.5	10.5
		13	18	11
		15	18	11
		16	21	11
		25	25	12
		25	25	16
		Fig 3C
		spleen
		WT	+rrnG	+rrnI
		90.1711	198.582	380.351			Dunnett's multiple comparisons test	Summary	Adjusted P Value
		108.561	94.5385	391.583			WT vs. +rrnG	ns	0.941
		125.947	196.709	507.775			WT vs. +rrnI	****	<0.0001
		172.265	157.37	460.187
		175.026	71.3587	468
	average	134.394	143.712	441.579
	SEM	16.9994	26.1333	24.1605
		liver
		WT	+rrnG	+rrnI
		101.478	194.172	466.873			Dunnett's multiple comparisons test	Summary	Adjusted P Value
		183.617	119.884	600.969			WT vs. +rrnG	ns	0.9997
		163.355	227.345	530.058			WT vs. +rrnI	****	<0.0001
		172	130.364	392.562
		196	140.942	604
	average	163.29	162.541	518.893
	SEM	16.4008	20.6416	40.4783

## Sheet: Fig 4
		Fig 4C
		V. fischeri MJ11
		WT	+rrnG	+rrnI
		1	1.63911	1.778			Dunnett's multiple comparisons test	Summary	Adjusted P Value
		1	1.27401	1.5037			WT vs. +rrnG	ns	0.1365
		1	1.44033	2.32463			WT vs. +rrnI	*	0.0121
	average	1	1.45115	1.86878
	SEM	0	0.105533	0.241289
		Fig 4D
		V. fischeri MJ11 - 30℃
		WT	+rrnG	+rrnI
		1	1.115	1.33			Dunnett's multiple comparisons test	Summary	Adjusted P Value
		1	1.15132	1.04605			WT vs. +rrnG	ns	0.4506
		1	1.03483	1.01493			WT vs. +rrnI	ns	0.2961
	average	1	1.10038	1.13033
	SEM	0	0.034413	0.100241
		V. fischeri MJ11 - 45℃
		WT	+rrnG	+rrnI
		1	1.00855	1.94872			Dunnett's multiple comparisons test	Summary	Adjusted P Value
		1	1.15152	1.65368			WT vs. +rrnG	ns	0.8605
		1	0.982222	1.57333			WT vs. +rrnI	***	0.0007
	average	1	1.04743	1.72524
	SEM	0	0.0525954	0.114119

## Sheet: S1 Fig
		S1 Fig
		V. vulnificus MO6-24/O
		WT	+rrnG	+rrnI
		0.471935	0.836274	16.6653			Dunnett's multiple comparisons test	Summary	Adjusted P Value
		0.010063	0.027194	17.1121			WT vs. +rrnG	ns	0.9991
		0.626701	0.273957	16.7994			WT vs. +rrnI	****	<0.0001
	average	0.369566	0.379142	16.8589
	SEM	0.185221	0.239409	0.132379
